# Supplementary material for: Beclin 1 prevents ISG15-mediated cytokine storms to secure fetal hematopoiesis and survival
Source: J Clin Invest. 2025 Feb 3;135(3):e177375. doi: 10.1172/JCI177375 (PMC11785930; doi:10.1172/JCI177375)
Supplement: Supporting data values [file jci-135-177375-s218.xlsx]

## Sheet: Figure 1B
Becn1+/+	Becn1+/-	Becn1-/-
0.698375	0.638197	0.472071
0.880915	0.82764	0.325804
1.13059	0.947419	0.29773
0.839193	0.915146	0.366548
1.04397	0.599601	0.345576
1.1868	0.568408	0.359005
1.22016	0.574349	0.465571
1	0.541488	0.242322
		0.15932

## Sheet: Figure 1E
E14.5					E18.5
Becn1+/+	Becn1+/-	Becn1-/-			Becn1+/+	Becn1+/-	Becn1-/-
1.54	1.4775	1.015			6.175	6.375	2.075
1.799	1.358	1.04825			7.88	7.525	3.03
1.43675	1.6485	1.53825			8.417	8.317	0.528
1.694	2.002	0.5635			4.122	7.08	0.828
1.82175	1.80775	0.38675
0.861	0.623	0.658
0.76825	1.2915	1.04825
1.6135	1.23025	0.8855
1.4665	1.28975	0.8645
0.9695	1.4735	1.1305
1.4455	0.756	0.98
0.8575	0.9415	1.393
2.4465	1.0815	1.3335
2.807	0.91	1.2985
1.7955	2.8385	1.393
1.015	1.33	0.8435
1.1235	0.9065	0.4095
1.302	1.2565	0.784
2.779	0.8015	1.1655
0.7805	1.1585	0.6195
0.6755	1.4945	0.4865
1.071	0.5285	1.113
0.9205	1.4525	0.616
1.204		0.6125
1.162		0.56
1.12		0.511
1.778		0.616
1.855		0.574
1.3125		0.644
1.575		0.553
0.931
0.9205
0.882

## Sheet: Figure 1G
RBC				HGB				HCT				WBC				LYM				PLT
Becn1+/+	Becn1+/-	Becn1-/-		Becn1+/+	Becn1+/-	Becn1-/-		Becn1+/+	Becn1+/-	Becn1-/-		Becn1+/+	Becn1+/-	Becn1-/-		Becn1+/+	Becn1+/-	Becn1-/-		Becn1+/+	Becn1+/-	Becn1-/-
1.4	2.6	0.4		47.5	91	18		0.155	0.305	0.05		12.95	49.35	39		4.6	28.6	34.7		234	380.5	952
2.3	3.1	0.6		89	103	28		0.31	0.35	0.08		46.2	3	58.2		31.1	1.7	53.5		498	374	885
2.6	3.5	0.3		91	125	12		0.32	0.42	0.03		6.7	7.1	43.2		3.8	5.3	36		372	411	1678
1.2	2.3	0.65		46	81	25.5		0.16	0.28	0.075		8.4	19.5	41.4		5.9	13.7	39.25		233	276	463
2.4	2.9	0.2		79	101	7		0.28	0.32	0.02		8.5	3.5	28.7		6.4	1.9	24		228	504	1180
3	3.2	0.8		105	122	33		0.37	0.39	0.1		3.3	21.5	70.8		2	15.8	66.1		270	129	556
2.2		0.4		79		17		0.27		0.04		36.8		40.7		29.6		39.1		402		365
3.7		0.3		136		15		0.46		0.04		13.5		34.8		9.4		33.3		351		324
2.8		1		96		36		0.32		0.11		22.5		81.4		16.6		76.9		373		1022
2.8				108				0.37				8.5				6.1				395
3.2				105				0.35				3.5				2.5				400
3.1				109.5				0.365				21.55				16.6				366
3				104				0.36				34.3				23.3				292
1.8				61				0.2				14.4				10.3				276
3.05				117				0.365				31.95				21.3				381
2.1				69				0.24				30.7				20.2				281

## Sheet: Figure 2B
Cell no.(X104) per FL	Becn1+/+								Becn1-/-
LT-HSC	0.0495	0.0395	0.093	0.089	0.0144	0.0306	0.0276	0.036	0.0785	0.0515	0.0745	0.0495	0.0876	0.0582
ST-HSC	0.0545	0.056	0.0975	0.081	0.0006	0.0072	0.003	0.0168	0.411	0.1945	0.296	0.2325	0.2184	0.2526
LSK	1.85	2.4595	3.913	3.8095	0.1572	0.5106	0.2766	0.5652	6.4395	4.363	4.6925	7.1915	3.8766	2.8668
% of FL cells	Becn1+/+												Becn1-/-
LT-HSC	0.026	0.027	0.017	0.012	0.012	0.011	0.011	0.013	0.004	0.008	0.007	0.012	0.046	0.052	0.019	0.069	0.036	0.028	0.026	0.027	0.009	0.041	0.045
ST-HSC	0.015	0.022	0.01	0.007	0.013	0.016	0.012	0.012	0	0.002	0.001	0.005	0.085	0.1	0.027	0.132	0.05	0.146	0.1	0.107	0.041	0.103	0.194
LSK	0.43	0.47	0.43	0.35	0.44	0.68	0.46	0.55	0.05	0.13	0.07	0.18	1.77	2.03	0.75	2.41	1.44	2.28	2.23	1.69	1.27	1.82	2.2

## Sheet: Figure 2C
Cell no.(X104) per FL	Becn1+/+					Becn1-/-
LT-HSC	0.21	0.2538	0.216	0.2124	0.2352	0.0264	0.0222	0.0306	0.0402	0.0072
ST-HSC	0.3162	0.2814	0.2418	0.228	0.1098	0.1488	0.2142	0.2586	0.3048	0.069
LSK	6.5112	7.0092	3.5058	3.4896	2.7426	1.5696	2.274	2.3034	2.6076	0.6324
% of FL cells	Becn1+/+					Becn1-/-
LT-HSC	0.013	0.015	0.02	0.016	0.015	0.017	0.013	0.016	0.021	0.009
ST-HSC	0.02	0.017	0.022	0.018	0.007	0.095	0.124	0.131	0.161	0.084
LSK	0.42	0.42	0.32	0.27	0.18	1.01	1.32	1.17	1.38	0.77

## Sheet: Figure 2D
Becn1+/+	Becn1-/-
66.24	86.72
47.68	91.77
61.01	83.06
39.27	100
57.46	100
30	99.86
99.34	97.78
99.79	98.71
93.4	97.3
90.01	97.58
46.32
95.26

## Sheet: Figure 2E
	Becn1+/+					Becn1-/-
G0	6.59	3.07	5.03	8.89	5.77	4.11	1.74	2.78	2.51
G1	49.9	40	44.6	43.9	42.9	36	38.5	38.4	39.6
S/G2M	41.1	54.2	47.3	42.4	44.4	55.6	57.2	54.7	54.6

## Sheet: Figure 2F
	Becn1+/+																				Becn1-/-
p18	1.06178	1.12232	0.815908	1.28476	0.71524	0.355621	1.50881	1.13557	1.04804	1.35444	0.869164	0.728348									0.301761	1.57625	0.308515	0.100371	0.0648253	0.332794	0.375712
p19	0.28071	1.50749	1.2118	1.30104	0.919975	0.778984	1.11285	1.1323	0.754848	1.12615	1.21959	0.387267	1.26699								0.406732	0.630543	0.731874	0.248146	0.519163	0.423784	0.394037	0.28448
p21	0.92207	0.665702	0.934942	1.47729	0.924909	0.967533	1.10756	0.899831	1.10017	0.975745	1.02426	0.784364	1.20547	1.01017	0.739974	1.05376	1.20627	1.2802	0.889689	0.830109	1.11184	1.35938	0.733541	1.49732	1.55012	1.20809	1.1629	0.935997	0.955664	0.666462	1.10232	0.71974	0.624759	0.52354
p27	0.84446	1.13375	1.02179	1.18834	0.81166	0.903263	1.09674														0.507367	0.538158	0.472684	0.363228	0.428753	0.398656
p57	0.577431	1.29929	1.12328	0.841913	1.15809	0.915293	1.08471														0.318137	0.325949	0.232732	0.136006	0.190426	0.220264

## Sheet: Figure 2G
	Becn1+/+													Becn1-/-
Ccnd1	0.596361	1.37961	1.02403	0.524674	1.27411	1.20121	1.23022	1.52511	0.244671	0.83109	1.11194	0.478993	1.57798	0.639164	0.531998	1.14432	0.469408	0.515454	1.66218	0.348221	0.828215
Ccnd2	0.615657	1.33811	1.04623	0.462618	0.661078	1.8763	1.28115	0.967568	0.751286	1.01537	1.06216	0.772177	1.15029	1.08312	0.422755	0.75938	0.350487	0.386204	0.977388	0.638166	0.774857
Ccnd3	0.92415	1.03613	1.03972	0.733829	1.78202	0.484147	1.29053	1.11571	0.593764	0.979394	1.13285	0.801048	1.08671	1.0579	0.928849	0.556139	0.487327	0.345788	1.51568	0.926563	1.12114
Ccna2	0.522614	1.23869	1.23869	0.923272	1.21826	0.858463	1.1103	1.05406	0.83564	0.661311	1.08553	0.619167	1.63399	1.80103	0.568341	1.01033	0.478289	0.695418	0.610643	0.794655	0.701444
Ccne1	0.894511	1.25629	0.849197	0.726424	1.27358	1.04239	0.80101	1.1566	0.503368	0.867349	1.20554	1.42374		1.42817	2.36016	1.08289	0.389553	2.99942	2.44475	1.98575
Ccne2	0.594576	0.3776	2.02782	1.09674	0.903263	1.04515	0.326172	1.62868	0.874435	1.00446	0.930722	1.19038		1.97922	1.88978	0.302227	0.711386	4.59933	2.16059	2.52524

## Sheet: Figure 2H
% of gated in HSPC
Early apoptosis		Late apoptosis
Becn1+/+	Becn1-/-	Becn1+/+	Becn1-/-
19.77	29.48	9.38	17.98
21.5	26.11	9.87	17.71
24.55	24.52	10.95	13.86
18.7	31.68	16.17	13.37
23.36	33.72	10.91	11.95
23.37	18.44	15.47	10.77
20.18		14.74
24.23		10.77
19.16		11.39
19.5		13.55
22.62		15.1
23.3		17.38
19.36		13.65
19		12.8

[truncated: 52 more sheets: Figure 3A, Figure 3C, Figure 3D, Figure 3E, Figure 3F, Figure 3G, Figure 4C, Figure 4D, Figure 4J, Figure 5A, Figure 5C, Figure 5E, Figure 5G, Figure 5H, Figure 6A, Figure 6E, Figure 6G, Figure 7B, Figure 7C, Figure 8A …]
